# Supplementary material for: Changes in ocular extorsion after horizontal muscle surgery in patients with intermittent exotropia coexisting with hypertropia and mild inferior oblique overaction
Source: PLoS One. 2024 Feb 5;19(2):e0297427. doi: 10.1371/journal.pone.0297427 (PMC10843071; doi:10.1371/journal.pone.0297427)
Supplement: S1 File — (XLSX) [file pone.0297427.s001.xlsx]

## Sheet: Sheet1
No	Pre OP_OD_ref(SE)	Pre OP_OS_ref(SE)	Pre_OP X(T) at d	Pre_OP_HT at d	Pre_OP_(RHT 1 LHT2) at d	Pre_OP X(T) at n	Pre_OP_HT at n	Pre_OP_ (RHT 1 LHT 2 noHT 0) at n	Pre_OP Rt.IOOA	Pre_OP Lt.IOOA	IOOA_group	Pre_OP__OD	Pre_OP_OS	Pre_OP_HT	Pre_OP_	(BLR Rc 1 ULR Rc 2 BMR Rs 3 R&R 4)	Post_OP_OD	Post_OP__OS	Post_OPHT	Post_OPHTnegative	Post_OP_imme	Post_OP_imme_(ET1 XT2 Ortho0)	Post_OP_imme_	Post_OP_imme_(RHT1 LHT2 noHT0)
1	-5.125	-5.5	40	2	1	40	2	1	0	0	1	0.333	7.953	0.333	7.953	1	1.349	5.565	1.349	5.565	14	1	0	0
2	-2.75	-2.875	30	2	2	35	0	0	0.5	0.5	1	4.907	11.986	11.986	4.907	1	0.808	14.969	14.969	0.808	8	1	0	0
3	-3.75	-2.75	35	2	2	35	2	2	0.5	0.5	1	7.076	6.34	6.34	7.076	1	14.153	0.759	0.759	14.153	4	2	0	0
4	-0.625	-0.75	25	4	1	30	0	0	0.5	0.5	1	1.413	5.932	1.413	5.932	1	3.605	6.806	3.605	6.806	16	1	0	0
5	0.5	0.375	25	2	2	30	0	0	0.5	0.5	1	4.175	7.326	7.326	4.175	1	3.851	10.408	10.408	3.851	16	1	0	0
6	0	0.25	30	2	2	35	2	2	0.5	0.5	1	1.637	1.948	1.948	1.637	1	8.28	3.797	3.797	8.28	12	1	0	0
7	0.25	-1	18	2	1	30	0	0	1	0.5	2	4.635	8.424	4.635	8.424	1	5.906	6.439	5.906	6.439	14	1	0	0
9	-4.125	-5	30	3	1	30	3	1	1	1	2	4.736	8.167	4.736	8.167	1	4.473	6.466	4.473	6.466	14	1	1	1
10	-2.625	-4	25	3	1	30	0	0	1	0	2	6.395	5.042	6.395	5.042	1	6.279	7.863	6.279	7.863	12	1	0	0
12	-0.25	-0.375	30	2	1	25	0	0	0.5	1.5	1	9.433	11.826	9.433	11.826	1	6.508	12.529	6.508	12.529	14	1	0	0
13	0.75	0.75	30	2	1	20	0	0	0.5	0	1	2.694	4.755	2.694	4.755	1	10.016	1.624	10.016	1.624	20	1	0	0
14	-0.25	-0.5	20	2	1	25	2	1	1	0.5	2	4.752	4.825	4.752	4.825	1	11.384	2.66	11.384	2.66	8	1	0	0
15	-2.325	-2.625	30	2	2	25	0	0	0.5	0.5	1	-5.964	8.653	8.653	-5.964	1	10.408	13.627	13.627	10.408	6	1	2	2
16	0	0.75	25	2	1	30	2	1	0.5	0.5	1	3.677	12.488	3.677	12.488	1	5.588	6.682	5.588	6.682	12	1	0	0
17	-5	-1.75	25	2	1	15	4	1	1	0	2	1.537	8.538	1.537	8.538	1	3.531	3.898	3.531	3.898	15	1	0	0
18	1	0.5	25	4	1	30	0	0	1.5	1	2	12.194	11.971	12.194	11.971	1	6.489	11.986	6.489	11.986	12	1	0	0
19	-1.5	-1.375	25	2	2	27	0	0	1	2	2	6.832	2.295	2.295	6.832	1	2.084	11.607	11.607	2.084	14	1	0	0
20	-2.25	-0.25	15	2	2	22	4	2	1	2	2	7.442	14.106	14.106	7.442	2	12.938	3.167	3.167	12.938	10	1	0	0
21	-9.25	-8.75	20	2	2	25	2	2	0.5	0.5	1	9.039	12.381	12.381	9.039	1	9.093	12.045	12.045	9.093	2	1	0	0
22	-4.25	-1.5	30	2	2	35	2	2	0.5	1	2	2.947	5.327	5.327	2.947	1	3.04	4.963	4.963	3.04	16	1	1	2
23	-0.125	-0.25	25	2	2	20	0	0	1	1	2	9.953	12.122	12.122	9.953	1	9.563	12.798	12.798	9.563	12	1	0	0
24	-0.625	1	20	2	1	25	0	0	0.5	0	1	13.328	9.194	13.328	9.194	1	11.917	6.147	11.917	6.147	10	1	0	0
25	-0.625	-3.25	20	2	1	25	0	0	0	0	1	7.449	10.861	7.449	10.861	2	8.569	11.634	8.569	11.634	6	1	0	0
26	-1.5	-1.25	18	2	1	20	2	1	0	0	1	6.166	12.815	6.166	12.815	2	9.485	11.659	9.485	11.659	6	1	0	0
27	-0.75	-0.25	20	6	2	35	0	0	0	0	1	6.484	6.03	6.03	6.484	1	6.032	6.053	6.053	6.032	16	1	0	0
28	-0.25	-0.125	16	2	1	30	2	1	1	0	2	7.609	8.955	7.609	8.955	1	5.717	5.117	5.717	5.117	10	1	0	0
29	-1.375	-0.25	25	3	2	30	0	0	0.5	1	2	4.963	2.638	2.638	4.963	3	5.219	3.63	3.63	5.219	25	1	0	0
30	-0.5	-0.625	25	2	1	30	2	1	0.5	0.5	1	8.145	9.526	8.145	9.526	1	8.41	9.771	8.41	9.771	8	1	0	0
31	0.25	-0.25	20	2	1	30	0	0	0.5	0	1	5.572	5.228	5.572	5.228	1	5.749	5.031	5.749	5.031	14	1	0	0
32	-0.625	0.5	25	8	2	30	8	2	0	0	1	10.619	5.425	5.425	10.619	3	7.926	5.028	5.028	7.926	40	1	0	0
33	-0.625	0.5	35	2	1	20	0	0	1	0.5	2	8.691	11.741	8.691	11.741	1	8.366	11.535	8.366	11.535	10	1	0	0
34	-3.125	-1	25	2	1	20	0	0	0	0	1	7.978	5.94	7.978	5.94	1	6.9	8.577	6.9	8.577	8	1	0	0
35	-0.25	-0.375	20	2	2	25	0	0	0.5	0.5	1	10.924	12.433	12.433	10.924	3	10.2235	12.734	12.734	10.2235	35	1	0	0
36	-1	-1	30	2	1	35	0	0	0	0	1	8.202	6.584	8.202	6.584	1	5.711	9.125	5.711	9.125	10	1	0	0
37	-0.5	-1	20	2	1	25	2	1	0.5	0.5	1	6.765	5.377	6.765	5.377	3	6.346	5.319	6.346	5.319	2	1	0	0
38	-1.25	-1	30	2	1	30	0	0	0	0	1	6.813	6.822	6.813	6.822	1	6.656	6.846	6.656	6.846	30	1	0	0
39	-0.25	0	20	2	1	20	2	1	0	0	1	7.184	7.191	7.184	7.191	2	8.245	9.114	8.245	9.114	6	1	0	0
40	1	1.125	27	3	2	35	3	2	1	1	2	6.928	9.067	9.067	6.928	1	8.259	10.148	10.148	8.259	9	1	0	0
41	-1.25	-1.5	25	2	1	35	2	1	2	2	2	10.068	10.864	10.068	10.864	1	9.096	9.785	9.096	9.785	16	1	0	0
42	-0.25	-0.125	50	3	2	55	0	0	2	2	2	11.715	11.2	11.2	11.715	4	10.248	8.493	8.493	10.248	10	1	1	1
43	-0.25	0.5	20	2	1	25	2	1	1	1	2	10.791	10.784	10.791	10.784	1	11.071	9.997	11.071	9.997	18	1	0	0
